# Supplementary material for: Dietary Gloiopeltis tenax Is Associated with Shifts in Fecal Microbiome and Serum Metabolome Profiles in Healthy Adult Dogs
Source: Animals (Basel). 2026 Jun 9;16(12):1786. doi: 10.3390/ani16121786 (PMC13296342; doi:10.3390/ani16121786)
Supplement: Supplementary file 1 [file animals-16-01786-s001.zip]

Archive with 1 entries (1 files):
- Supplementary_TableS1_Metadata and OTU.xlsx
