# Supplementary material for: Dietary Gloiopeltis tenax Is Associated with Shifts in Fecal Microbiome and Serum Metabolome Profiles in Healthy Adult Dogs
Source: Animals (Basel). 2026 Jun 9;16(12):1786. doi: 10.3390/ani16121786 (PMC13296342; doi:10.3390/ani16121786)
Supplement: Supplementary file 1 [file animals-16-01786-s001.zip › Supplementary_TableS1_Metadata and OTU.xlsx]

## Sheet: Supplementary_Table_OTU
		CON					GT
ASV_No	OTU_ID	23MF3	23MM2	23MM3	23PF2	23PM1	23MF4	23MM4	23PF1	23PF3	23PM3	Taxon
ASV_1	5285eef6223a3920cbac25d25bccef65	12275	8083	10994	6497	5652	4357	11818	957	3333	691	d__Bacteria; p__Fusobacteriota; c__Fusobacteriia; o__Fusobacteriales; f__Fusobacteriaceae; g__Fusobacterium
ASV_2	fa18371d7062793ea19a315790b69117	4394	2438	3291	3154	6856	5529	3954	1676	2820	5022	d__Bacteria; p__Firmicutes; c__Clostridia; o__Peptostreptococcales-Tissierellales; f__Peptostreptococcaceae; g__Peptoclostridium; s__uncultured_bacterium
ASV_3	f627014e260e77928edae9ebd6158551	3310	4058	1454	2756	2389	1662	8405	547	4418	5604	d__Bacteria; p__Fusobacteriota; c__Fusobacteriia; o__Fusobacteriales; f__Fusobacteriaceae; g__Fusobacterium; s__gut_metagenome
ASV_4	91d396ac372d95f08438b06a85334e9e	2144	2618	3851	2188	1598	3638	1880	1087	4195	1576	d__Bacteria; p__Fusobacteriota; c__Fusobacteriia; o__Fusobacteriales; f__Fusobacteriaceae; g__Fusobacterium; s__gut_metagenome
ASV_5	1c92e8da0f4c5f73d3b4fa51588725d7	1589	1941	1147	4828	1720	837	2246	1727	3366	2345	d__Bacteria; p__Bacteroidota; c__Bacteroidia; o__Bacteroidales; f__Bacteroidaceae; g__Bacteroides; s__uncultured_bacterium
ASV_6	0f6509cc2a124defd73c27673217e0a7	0	3994	0	1582	0	2934	1498	106	1255	164	d__Bacteria; p__Fusobacteriota; c__Fusobacteriia; o__Fusobacteriales; f__Fusobacteriaceae; g__Fusobacterium
ASV_7	b6635d67cb594473ddba9f8cfba5d13d	0	0	1141	415	70	1148	0	6728	526	332	d__Bacteria; p__Bacteroidota; c__Bacteroidia; o__Bacteroidales; f__Bacteroidaceae; g__Bacteroides; s__Bacteroides_vulgatus
ASV_8	ec25e4adbe8068cf743d1bb70ac1d998	811	2215	0	135	2888	623	1591	0	0	341	d__Bacteria; p__Bacteroidota; c__Bacteroidia; o__Bacteroidales; f__Bacteroidaceae; g__Bacteroides; s__uncultured_bacterium
ASV_9	5679c7eebfa3f0e4b774129b471d82c6	124	274	148	137	576	285	122	284	3070	3498	d__Bacteria; p__Firmicutes; c__Negativicutes; o__Veillonellales-Selenomonadales; f__Selenomonadaceae; g__Megamonas; s__uncultured_bacterium
ASV_10	a8f3507ee57026a970e37ec26a53554f	0	0	0	0	0	0	0	8383	74	0	d__Bacteria; p__Proteobacteria; c__Gammaproteobacteria; o__Burkholderiales; f__Sutterellaceae; g__Parasutterella; s__uncultured_organism
ASV_11	f8a0553525664ddf57e277a448dadbbc	0	1962	585	2570	1107	418	216	283	947	0	d__Bacteria; p__Proteobacteria; c__Gammaproteobacteria; o__Aeromonadales; f__Succinivibrionaceae; g__Anaerobiospirillum; s__Anaerobiospirillum_succiniciproducens
ASV_12	425e3dddc763f687ee2e9ecded4622dd	706	748	174	2905	718	0	0	0	973	35	d__Bacteria; p__Bacteroidota; c__Bacteroidia; o__Bacteroidales; f__Prevotellaceae; g__Prevotellaceae_Ga6A1_group; s__uncultured_bacterium
ASV_13	f6ec651c6b32bf36ece530bf0d43c007	0	0	0	297	0	0	0	5959	0	0	d__Bacteria; p__Fusobacteriota; c__Fusobacteriia; o__Fusobacteriales; f__Fusobacteriaceae; g__Fusobacterium; s__Fusobacterium_sp.
ASV_14	90a2258cd44be36a108da3876a1236da	86	0	697	719	0	736	0	2364	79	1095	d__Bacteria; p__Bacteroidota; c__Bacteroidia; o__Bacteroidales; f__Bacteroidaceae; g__Bacteroides; s__gut_metagenome
ASV_15	116a9efec347dcdd9a424cf8c3dedc4f	137	134	880	231	1881	457	92	557	419	368	d__Bacteria; p__Bacteroidota; c__Bacteroidia; o__Bacteroidales; f__Bacteroidaceae; g__Bacteroides; s__Bacteroides_coprocola
ASV_16	657eab47a03ec4cda30c113329b841ce	542	441	79	250	967	346	242	0	1085	1043	d__Bacteria; p__Proteobacteria; c__Gammaproteobacteria; o__Aeromonadales; f__Succinivibrionaceae; g__Anaerobiospirillum; s__Anaerobiospirillum_succiniciproducens
ASV_17	538c8fbaff2cd43cc3ced31a64144177	167	170	309	577	300	702	706	641	761	653	d__Bacteria; p__Fusobacteriota; c__Fusobacteriia; o__Fusobacteriales; f__Fusobacteriaceae; g__Fusobacterium; s__gut_metagenome
ASV_18	34c99702e379428495fd6a490bb8a2a4	370	243	55	291	839	232	200	0	1282	1406	d__Bacteria; p__Proteobacteria; c__Gammaproteobacteria; o__Aeromonadales; f__Succinivibrionaceae; g__Anaerobiospirillum; s__Anaerobiospirillum_succiniciproducens
ASV_19	8cbbca2fb88a5fd483750d66ae220f07	72	1313	448	981	731	0	166	0	848	0	d__Bacteria; p__Proteobacteria; c__Gammaproteobacteria; o__Aeromonadales; f__Succinivibrionaceae; g__Anaerobiospirillum; s__Anaerobiospirillum_succiniciproducens
ASV_20	b9d48b00adb040b5f0398cc0c83b680c	620	520	803	717	339	60	604	472	300	0	d__Bacteria; p__Firmicutes; c__Negativicutes; o__Acidaminococcales; f__Acidaminococcaceae; g__Phascolarctobacterium
ASV_21	59c175cd707e3cd922006b4d10d758cf	374	773	50	951	101	30	1560	97	381	110	d__Bacteria; p__Bacteroidota; c__Bacteroidia; o__Bacteroidales; f__Bacteroidaceae; g__Bacteroides
ASV_22	ad2b7a1fd1a2e608c8c094a3a025faf1	572	502	422	622	814	278	648	0	282	283	d__Bacteria; p__Proteobacteria; c__Gammaproteobacteria; o__Burkholderiales; f__Sutterellaceae; g__Sutterella; s__uncultured_bacterium
ASV_23	9177723de5f0f3a51baebd285fe41b6f	353	166	865	332	744	0	0	0	1645	139	d__Bacteria; p__Bacteroidota; c__Bacteroidia; o__Bacteroidales; f__Prevotellaceae; g__Alloprevotella
ASV_24	55ee437828e6eae32137730cbb18f142	0	0	0	521	125	331	0	0	1243	1524	d__Bacteria; p__Firmicutes; c__Negativicutes; o__Veillonellales-Selenomonadales; f__Selenomonadaceae; g__Megamonas; s__uncultured_bacterium
ASV_25	2dbfae7250efa55031d863ee039b5949	0	0	0	0	0	0	0	3613	0	0	d__Bacteria; p__Proteobacteria; c__Gammaproteobacteria; o__Burkholderiales; f__Sutterellaceae; g__Parasutterella
ASV_26	f01d506ec0308354d10ba4848313a60d	130	71	0	901	114	163	134	345	745	464	d__Bacteria; p__Bacteroidota; c__Bacteroidia; o__Bacteroidales; f__Bacteroidaceae; g__Bacteroides; s__gut_metagenome
ASV_27	c297b6eb4cce53309742e7eb755985ac	774	292	0	405	368	0	0	289	373	432	d__Bacteria; p__Firmicutes; c__Clostridia; o__Peptostreptococcales-Tissierellales; f__Peptostreptococcaceae; g__Peptoclostridium; s__uncultured_bacterium
ASV_28	725dec2063e2d1ddafcac481b593b480	391	394	90	389	567	0	328	90	166	192	d__Bacteria; p__Proteobacteria; c__Gammaproteobacteria; o__Burkholderiales; f__Sutterellaceae; g__Sutterella
ASV_29	5c6842c6c0445b7bacf6e8750a59cf21	190	1568	67	41	44	357	10	89	25	142	d__Bacteria; p__Firmicutes; c__Clostridia; o__Lachnospirales; f__Lachnospiraceae; g__Roseburia
ASV_30	f2b64f93a6289be6ec064eab56942c31	191	900	0	0	275	269	594	0	0	0	d__Bacteria; p__Bacteroidota; c__Bacteroidia; o__Bacteroidales; f__Bacteroidaceae; g__Bacteroides; s__uncultured_bacterium
ASV_31	95dd671a023fc2146c5e1e4e6c7ef71d	979	0	1086	0	0	0	0	0	0	0	d__Bacteria; p__Fusobacteriota; c__Fusobacteriia; o__Fusobacteriales; f__Fusobacteriaceae; g__Fusobacterium
ASV_32	a1b97046d3d7d7b1e7f0ffdb5c1eb030	37	163	231	510	213	420	136	46	27	252	d__Bacteria; p__Firmicutes; c__Clostridia; o__Lachnospirales; f__Lachnospiraceae; g__Blautia
ASV_33	ffc36e27c82042664a16bcd4d380b286	37	0	27	662	0	405	157	234	432	15	d__Bacteria; p__Proteobacteria; c__Gammaproteobacteria; o__Enterobacterales; f__Enterobacteriaceae; g__Escherichia-Shigella
ASV_34	bab4ff2a2a3b1bc1aa5e9c10d3420708	163	0	130	344	250	96	0	328	320	142	d__Bacteria; p__Bacteroidota; c__Bacteroidia; o__Bacteroidales; f__Bacteroidaceae; g__Bacteroides; s__gut_metagenome
ASV_35	5ce973b7ad3755ad73be72714ef91d6a	0	1020	56	0	0	144	433	0	0	97	d__Bacteria; p__Firmicutes; c__Clostridia; o__Lachnospirales; f__Lachnospiraceae; g__Lachnoclostridium; s__unidentified
ASV_36	7e1821a4989ffb91a36c6b4f3f3097c5	72	0	275	723	192	17	0	309	18	67	d__Bacteria; p__Bacteroidota; c__Bacteroidia; o__Bacteroidales; f__Tannerellaceae; g__Parabacteroides; s__uncultured_bacterium
ASV_37	da08cefbe17c776cf78b0634a8377efa	0	0	1449	0	17	0	0	0	179	1	d__Bacteria; p__Bacteroidota; c__Bacteroidia; o__Bacteroidales; f__Prevotellaceae; g__Prevotella; s__metagenome
ASV_38	97367ee1c766eedc01d335522b045e4a	244	68	456	261	165	81	76	0	96	194	d__Bacteria; p__Firmicutes; c__Bacilli; o__Erysipelotrichales; f__Erysipelotrichaceae; g__Allobaculum; s__Allobaculum_stercoricanis
ASV_39	eb4c910863320282fd9d8c743730532a	0	0	23	0	0	83	0	0	1425	101	d__Bacteria; p__Bacteroidota; c__Bacteroidia; o__Bacteroidales; f__Prevotellaceae; g__Prevotella
ASV_40	a09c0e8c314bd987a8c6f60a358f141d	97	142	144	37	72	286	599	48	103	93	d__Bacteria; p__Firmicutes; c__Clostridia; o__Lachnospirales; f__Lachnospiraceae
ASV_41	101e285ddba984faf5287e8e0e869bba	194	0	1009	256	60	0	0	13	0	80	d__Bacteria; p__Bacteroidota; c__Bacteroidia; o__Bacteroidales; f__Prevotellaceae; g__Alloprevotella; s__gut_metagenome
ASV_42	02e02275f7cd2ec044d73754b893587a	175	83	268	515	100	62	187	0	83	0	d__Bacteria; p__Firmicutes; c__Clostridia; o__Lachnospirales; f__Lachnospiraceae; g__[Ruminococcus]_gnavus_group; s__uncultured_bacterium
ASV_43	685ea7b241c4a4d9cb215051998af076	0	160	342	0	242	243	31	0	0	372	d__Bacteria; p__Bacteroidota; c__Bacteroidia; o__Bacteroidales; f__Bacteroidaceae; g__Bacteroides; s__Bacteroides_plebeius
ASV_44	039efc5f57b203ebc09b002c93da5d99	0	0	0	0	0	0	0	1364	0	0	d__Bacteria; p__Proteobacteria; c__Gammaproteobacteria; o__Burkholderiales; f__Sutterellaceae; g__Parasutterella
ASV_45	a297c5cfbc43da849a7c517417564f2d	0	60	346	205	245	0	9	0	290	68	d__Bacteria; p__Bacteroidota; c__Bacteroidia; o__Bacteroidales; f__Prevotellaceae; g__Alloprevotella
ASV_46	e673ff5ad9a0b6d8222d228c42ae998a	636	0	572	0	0	0	0	0	0	0	d__Bacteria; p__Fusobacteriota; c__Fusobacteriia; o__Fusobacteriales; f__Fusobacteriaceae; g__Fusobacterium
ASV_47	d6bff94349f93df9c98368bfbc740ed0	75	55	84	427	36	335	76	35	30	48	d__Bacteria; p__Firmicutes; c__Clostridia; o__Lachnospirales; f__Lachnospiraceae
ASV_48	1def1ea9a5a577394b6b569f338ef544	197	0	620	274	26	0	0	69	11	0	d__Bacteria; p__Bacteroidota; c__Bacteroidia; o__Bacteroidales; f__Bacteroidaceae; g__Bacteroides
ASV_49	8d86ca2f2e17e82e2f5e94f580e02019	155	69	199	167	97	92	12	42	36	320	d__Bacteria; p__Firmicutes; c__Clostridia; o__Lachnospirales; f__Lachnospiraceae; g__Blautia
ASV_50	8f3f681ec5918e572486bf691264f9e5	1154	0	0	0	0	0	0	0	0	0	d__Bacteria; p__Bacteroidota; c__Bacteroidia; o__Bacteroidales; f__Prevotellaceae; g__Prevotellaceae_Ga6A1_group; s__uncultured_bacterium
ASV_51	17bc8b572b0a1488dd8ecdad563f0526	214	0	0	903	0	0	0	0	0	0	d__Bacteria; p__Fusobacteriota; c__Fusobacteriia; o__Fusobacteriales; f__Fusobacteriaceae; g__Fusobacterium
ASV_52	37079930b9ac5c8ba2ccccae4d754c68	139	177	97	87	43	137	261	73	0	73	d__Bacteria; p__Proteobacteria; c__Gammaproteobacteria; o__Burkholderiales; f__Sutterellaceae; g__Parasutterella; s__gut_metagenome
ASV_53	5fb94f804715b4d90f191c413efef44e	0	0	0	0	0	0	0	1062	0	0	d__Bacteria; p__Firmicutes; c__Bacilli; o__Erysipelotrichales; f__Erysipelotrichaceae; g__Faecalibaculum
ASV_54	22f4ee9a41a4d73580bf7ade8e9e017a	27	0	257	0	13	160	0	67	0	437	d__Bacteria; p__Firmicutes; c__Clostridia; o__Oscillospirales; f__Ruminococcaceae; g__Faecalibacterium
ASV_55	094b61ce461e53e7c55b57d383f1a51d	0	214	0	0	0	0	721	0	0	0	d__Bacteria; p__Fusobacteriota; c__Fusobacteriia; o__Fusobacteriales; f__Fusobacteriaceae; g__Fusobacterium
ASV_56	4db1fea078c898d625f5c35efb71fa65	0	0	732	0	0	0	0	0	178	0	d__Bacteria; p__Bacteroidota; c__Bacteroidia; o__Bacteroidales; f__Prevotellaceae; g__Prevotella
ASV_57	9a96bb54f1481ef1f339d11271eadfaa	0	0	0	0	0	252	0	0	220	436	d__Bacteria; p__Proteobacteria; c__Gammaproteobacteria; o__Burkholderiales; f__Sutterellaceae; g__Sutterella
ASV_58	59ccfc2b37c6e1db3e3dcc0b626c3bf2	0	593	268	0	0	0	0	0	0	0	d__Bacteria; p__Proteobacteria; c__Gammaproteobacteria; o__Aeromonadales; f__Succinivibrionaceae; g__Anaerobiospirillum; s__Anaerobiospirillum_sp.
ASV_59	7f68f70c5468ddee03181b0004bceaca	82	37	126	14	30	105	23	175	0	268	d__Bacteria; p__Bacteroidota; c__Bacteroidia; o__Bacteroidales; f__Bacteroidaceae; g__Bacteroides; s__Bacteroides_coprophilus
ASV_60	1a6a6ff4de76813bffc00fccf03f5c5d	0	0	102	75	0	0	0	675	0	0	d__Bacteria; p__Bacteroidota; c__Bacteroidia; o__Bacteroidales; f__Bacteroidaceae; g__Bacteroides; s__Bacteroides_vulgatus
ASV_61	65745173892ed694b747e315f5c5ed61	0	28	0	752	0	0	0	0	25	10	d__Bacteria; p__Campilobacterota; c__Campylobacteria; o__Campylobacterales; f__Campylobacteraceae; g__Campylobacter
ASV_62	354aa7122de52132461607850b7bdb54	0	0	0	0	0	0	0	812	0	0	d__Bacteria; p__Fusobacteriota; c__Fusobacteriia; o__Fusobacteriales; f__Fusobacteriaceae; g__Fusobacterium; s__Fusobacterium_sp.
ASV_63	afd3691400aa347d5b9fafaf49d6bb07	0	0	426	0	358	0	0	0	0	0	d__Bacteria; p__Fusobacteriota; c__Fusobacteriia; o__Fusobacteriales; f__Fusobacteriaceae; g__Fusobacterium
ASV_64	8e0e95a2506e1d07e9e82d04f6f571ef	0	0	0	0	0	0	0	0	689	91	d__Bacteria; p__Bacteroidota; c__Bacteroidia; o__Bacteroidales; f__Prevotellaceae; g__Prevotella
ASV_65	e115bcf1183b582b12191a3b6da26d84	0	0	0	768	0	0	0	0	0	0	d__Bacteria; p__Fusobacteriota; c__Fusobacteriia; o__Fusobacteriales; f__Fusobacteriaceae; g__Fusobacterium; s__gut_metagenome
ASV_66	dfc82561fb6ae5e03d37d5250f700a6b	30	36	0	0	0	202	0	0	293	196	d__Bacteria; p__Proteobacteria; c__Gammaproteobacteria; o__Burkholderiales; f__Sutterellaceae; g__Sutterella; s__uncultured_bacterium
ASV_67	5b2803967339b5c63183a637349fb6de	0	449	195	0	0	0	0	0	104	0	d__Bacteria; p__Proteobacteria; c__Gammaproteobacteria; o__Aeromonadales; f__Succinivibrionaceae; g__Anaerobiospirillum; s__Anaerobiospirillum_sp.
ASV_68	7d4560c86d33b4f960de95774a16983c	63	269	27	127	38	52	0	41	95	26	d__Bacteria; p__Proteobacteria; c__Gammaproteobacteria; o__Aeromonadales; f__Succinivibrionaceae; g__Anaerobiospirillum; s__Anaerobiospirillum_sp.
ASV_69	13e561857166be5aedcdc2cab2b97b40	82	0	49	131	110	0	0	187	172	0	d__Bacteria; p__Bacteroidota; c__Bacteroidia; o__Bacteroidales; f__Bacteroidaceae; g__Bacteroides; s__gut_metagenome
ASV_70	90fb8b478d853c1deb1001ed9c33707a	0	0	395	0	322	0	0	0	0	0	d__Bacteria; p__Fusobacteriota; c__Fusobacteriia; o__Fusobacteriales; f__Fusobacteriaceae; g__Fusobacterium
ASV_71	7995a612a6216f9f54f123fad99d4148	0	0	9	0	0	0	0	0	657	47	d__Bacteria; p__Bacteroidota; c__Bacteroidia; o__Bacteroidales; f__Prevotellaceae; g__Prevotella; s__metagenome
ASV_72	226eb330467c6ad433be95ac5591fb39	0	0	0	0	0	0	0	660	0	0	d__Bacteria; p__Firmicutes; c__Bacilli; o__Erysipelotrichales; f__Erysipelotrichaceae; g__Allobaculum; s__uncultured_bacterium
ASV_73	c4639280b92ac484d4bd6263c3001302	73	0	121	7	12	206	0	217	0	21	d__Bacteria; p__Firmicutes; c__Clostridia; o__Peptostreptococcales-Tissierellales; f__Anaerovoracaceae; g__[Eubacterium]_brachy_group; s__uncultured_bacterium
ASV_74	fc09ad054535b4a5de0a091a8c10b6d1	560	0	92	0	0	0	0	0	0	0	d__Bacteria; p__Bacteroidota; c__Bacteroidia; o__Bacteroidales; f__Prevotellaceae; g__Prevotellaceae_Ga6A1_group; s__uncultured_bacterium
ASV_75	1b3c2e84b5b64b9fcb2a2c5ba6c71d9d	125	78	298	41	61	0	0	21	0	22	d__Bacteria; p__Bacteroidota; c__Bacteroidia; o__Bacteroidales; f__Bacteroidaceae; g__Bacteroides; s__uncultured_bacterium
ASV_76	4459c84430289ff7a5fc111a44bef6b9	0	0	0	98	0	189	0	285	0	69	d__Bacteria; p__Bacteroidota; c__Bacteroidia; o__Bacteroidales; f__Bacteroidaceae; g__Bacteroides
ASV_77	8e41cbf721b64f81b8e09c348ce60ced	0	0	0	0	0	612	0	0	0	0	d__Bacteria; p__Firmicutes; c__Clostridia; o__Peptostreptococcales-Tissierellales; f__Peptostreptococcaceae; g__Peptoclostridium
ASV_78	9352e570a182123f48d92df829d0fcf0	0	0	0	0	0	0	0	0	355	237	d__Bacteria; p__Firmicutes; c__Bacilli; o__Erysipelotrichales; f__Erysipelatoclostridiaceae; g__Catenibacterium; s__uncultured_bacterium
ASV_79	f12507317697ac743aef80ebea5d03fd	0	226	0	35	73	0	123	126	0	0	d__Bacteria; p__Campilobacterota; c__Campylobacteria; o__Campylobacterales; f__Helicobacteraceae; g__Helicobacter
ASV_80	11902be998c8092e98cbe98af2f648af	0	0	0	0	73	0	0	92	391	27	d__Bacteria; p__Firmicutes; c__Clostridia; o__Lachnospirales; f__Lachnospiraceae; g__[Ruminococcus]_gnavus_group
ASV_81	1d38e4ab3f0524c932d486b4f9cfe2d0	0	0	0	0	0	0	0	0	0	561	d__Bacteria; p__Firmicutes; c__Negativicutes; o__Veillonellales-Selenomonadales; f__Selenomonadaceae; g__Megamonas; s__uncultured_bacterium
ASV_82	c561a6afc27ea76094358c14bb6df461	0	0	0	0	0	550	0	0	0	0	d__Bacteria; p__Bacteroidota; c__Bacteroidia; o__Bacteroidales; f__Bacteroidaceae; g__Bacteroides
ASV_83	5a78d2641be59771a98a81b22d4b3ee2	0	0	0	0	0	0	0	536	0	0	d__Bacteria; p__Firmicutes; c__Bacilli; o__Erysipelotrichales; f__Erysipelotrichaceae; g__uncultured; s__uncultured_bacterium
ASV_84	365d40757b7a146d54fb57f51f28657c	20	0	0	193	97	0	0	152	68	0	d__Bacteria; p__Bacteroidota; c__Bacteroidia; o__Bacteroidales; f__Bacteroidaceae; g__Bacteroides; s__Bacteroides_plebeius
ASV_85	ad1bc26dab5f59b0e648bd36dd6549ea	86	0	332	109	0	0	0	0	0	0	d__Bacteria; p__Bacteroidota; c__Bacteroidia; o__Bacteroidales; f__Prevotellaceae; g__Alloprevotella; s__gut_metagenome
ASV_86	efa98c673cef7e11e51b27d01167c2af	0	0	59	0	0	0	146	107	0	213	d__Bacteria; p__Firmicutes; c__Clostridia; o__Peptostreptococcales-Tissierellales; f__Peptostreptococcaceae; g__Romboutsia
ASV_87	7fb14c6c28da1357b6b2fb053bd6241d	0	0	0	0	0	0	0	0	467	53	d__Bacteria; p__Bacteroidota; c__Bacteroidia; o__Bacteroidales; f__Prevotellaceae; g__Prevotella
ASV_88	a1b6935c2608151d83edd47c8a72c1a6	0	0	25	0	0	56	0	0	294	134	d__Bacteria; p__Bacteroidota; c__Bacteroidia; o__Bacteroidales; f__Prevotellaceae; g__Prevotella
ASV_89	55aff5a942a3b54b9d8a55194866c805	398	109	0	0	0	0	0	0	0	0	d__Bacteria; p__Firmicutes; c__Clostridia; o__Peptostreptococcales-Tissierellales; f__Peptostreptococcaceae; g__Peptoclostridium; s__uncultured_bacterium
ASV_90	6d30c982d6dd93a97d811c6823ff9b28	0	0	0	0	32	0	0	301	150	23	d__Bacteria; p__Bacteroidota; c__Bacteroidia; o__Bacteroidales; f__Bacteroidaceae; g__Bacteroides; s__gut_metagenome
ASV_91	c3f777bd69cbffafdc8b212cddae053f	0	0	0	0	0	0	0	369	87	0	d__Bacteria; p__Bacteroidota; c__Bacteroidia; o__Bacteroidales; f__Bacteroidaceae; g__Bacteroides; s__gut_metagenome
ASV_92	beba03974169b0a7c6bf5a08353831c4	0	0	0	0	0	451	0	0	0	0	d__Bacteria; p__Firmicutes; c__Clostridia; o__Peptostreptococcales-Tissierellales; f__Peptostreptococcaceae; g__Peptoclostridium; s__uncultured_bacterium
ASV_93	a17605b0884978faa70a3cddc7ed891e	0	0	0	408	0	0	0	21	0	0	d__Bacteria; p__Fusobacteriota; c__Fusobacteriia; o__Fusobacteriales; f__Fusobacteriaceae; g__Cetobacterium; s__uncultured_bacterium
ASV_94	4cfc7e87be05951faa3037b7a5b8620a	0	0	120	67	86	0	0	0	153	0	d__Bacteria; p__Bacteroidota; c__Bacteroidia; o__Bacteroidales; f__Prevotellaceae; g__Alloprevotella; s__uncultured_organism
ASV_95	d3867d30e15a3527efce04fdf6e7ffaf	0	0	0	403	0	0	0	0	0	0	d__Bacteria; p__Campilobacterota; c__Campylobacteria; o__Campylobacterales; f__Campylobacteraceae; g__Campylobacter; s__Campylobacter_upsaliensis
ASV_96	3c844349aa197614da06e700286cdc47	0	0	0	0	0	391	0	0	0	0	d__Bacteria; p__Fusobacteriota; c__Fusobacteriia; o__Fusobacteriales; f__Fusobacteriaceae; g__Fusobacterium; s__gut_metagenome
ASV_97	99d6c9801908df966caf17a17d6e8ac2	0	122	0	0	0	30	74	0	139	0	d__Bacteria; p__Campilobacterota; c__Campylobacteria; o__Campylobacterales; f__Helicobacteraceae; g__Helicobacter; s__Helicobacter_bilis
ASV_98	9b1879e7cf5c3d46751a9c449a20e06d	0	0	0	0	0	362	0	0	0	0	d__Bacteria; p__Bacteroidota; c__Bacteroidia; o__Bacteroidales; f__Bacteroidaceae; g__Bacteroides
ASV_99	ac331390079e857a87898f45e96ee43f	0	0	0	66	0	0	0	295	0	0	d__Bacteria; p__Bacteroidota; c__Bacteroidia; o__Bacteroidales; f__Bacteroidaceae; g__Bacteroides; s__gut_metagenome
ASV_100	c56531169fd3769bc1dac2c9f0273ed7	0	0	0	359	0	0	0	0	0	0	d__Bacteria; p__Bacteroidota; c__Bacteroidia; o__Bacteroidales; f__Prevotellaceae; g__Prevotellaceae_Ga6A1_group; s__uncultured_bacterium
ASV_101	81f965ac42899344758ca6be3c1b896b	0	0	0	0	0	0	163	0	0	177	d__Bacteria; p__Fusobacteriota; c__Fusobacteriia; o__Fusobacteriales; f__Fusobacteriaceae; g__Fusobacterium; s__gut_metagenome
ASV_102	a899b532e3289fb97a3473578bd48bc9	0	0	0	326	0	0	0	0	0	0	d__Bacteria; p__Fusobacteriota; c__Fusobacteriia; o__Fusobacteriales; f__Fusobacteriaceae; g__Fusobacterium
ASV_103	bf921eb6e174bf7385e20e67efb856f7	17	12	127	57	28	18	0	64	0	0	d__Bacteria; p__Firmicutes; c__Clostridia; o__Oscillospirales; f__Ruminococcaceae; g__uncultured; s__human_gut
ASV_104	e9474922a30f6beac237cb34e88c9b11	0	0	0	173	0	0	0	147	0	0	d__Bacteria; p__Firmicutes; c__Clostridia; o__Peptostreptococcales-Tissierellales; f__Peptostreptococcaceae; g__Peptoclostridium
ASV_105	be2dc7a19c3b3a0c9e67ab70d366b755	64	0	0	0	0	134	0	25	0	96	d__Bacteria; p__Firmicutes; c__Clostridia; o__Peptococcales; f__Peptococcaceae; g__Peptococcus; s__uncultured_bacterium
ASV_106	6251bd9ebf43fae466939ab366f6e547	71	0	0	0	0	247	0	0	0	0	d__Bacteria; p__Bacteroidota; c__Bacteroidia; o__Bacteroidales; f__Bacteroidaceae; g__Bacteroides; s__Bacteroides_vulgatus
ASV_107	4b92ad1cfe04f155bb2ad12b0c760eac	0	0	0	0	0	0	0	312	0	0	d__Bacteria; p__Firmicutes; c__Bacilli; o__Erysipelotrichales; f__Erysipelotrichaceae; g__Allobaculum; s__uncultured_bacterium
ASV_108	a5263af1fc029ff4e2bf4444c0c4ce9d	33	36	100	25	40	42	0	0	0	26	d__Bacteria; p__Firmicutes; c__Clostridia; o__Lachnospirales; f__Lachnospiraceae; g__Blautia; s__uncultured_bacterium
ASV_109	aa782165d8314bdb4878d08556d48f0a	294	0	0	0	0	0	0	0	0	0	d__Bacteria; p__Bacteroidota; c__Bacteroidia; o__Bacteroidales; f__Prevotellaceae; g__Prevotellaceae_Ga6A1_group; s__uncultured_bacterium
ASV_110	cf76be3f345f6ee2e57f18457ae98348	0	0	0	0	0	292	0	0	0	0	d__Bacteria; p__Fusobacteriota; c__Fusobacteriia; o__Fusobacteriales; f__Fusobacteriaceae; g__Fusobacterium; s__gut_metagenome
ASV_111	ad086d3e21194ca0bf267bb80568ffdd	0	236	47	0	0	3	0	0	0	0	d__Bacteria; p__Deferribacterota; c__Deferribacteres; o__Deferribacterales; f__Deferribacteraceae; g__Mucispirillum; s__uncultured_bacterium
ASV_112	d19d1a74d205619b416591d28a7dee9b	0	0	0	0	0	0	0	0	162	117	d__Bacteria; p__Fusobacteriota; c__Fusobacteriia; o__Fusobacteriales; f__Fusobacteriaceae; g__Fusobacterium
ASV_113	281f0a099da3933e53d5bd7941ee86c3	0	0	0	0	0	46	0	0	0	231	d__Bacteria; p__Firmicutes; c__Negativicutes; o__Acidaminococcales; f__Acidaminococcaceae; g__Phascolarctobacterium; s__uncultured_bacterium
ASV_114	12571221eb7b27853964b8bff6269274	0	276	0	0	0	0	0	0	0	0	d__Bacteria; p__Campilobacterota; c__Campylobacteria; o__Campylobacterales; f__Helicobacteraceae; g__Helicobacter; s__Helicobacter_bilis
ASV_115	8459838f1c79370dedd846238b769d13	0	0	0	0	272	0	0	0	0	0	d__Bacteria; p__Bacteroidota; c__Bacteroidia; o__Bacteroidales; f__Bacteroidaceae; g__Bacteroides; s__uncultured_bacterium
ASV_116	5b9a46020845396130ad8b6d002393a1	0	268	0	0	0	0	0	0	0	0	d__Bacteria; p__Bacteroidota; c__Bacteroidia; o__Bacteroidales; f__Bacteroidaceae; g__Bacteroides; s__uncultured_bacterium
ASV_117	d4d386b7d01baf327f6b43aa568cb9e7	26	0	0	0	0	233	0	0	0	0	d__Bacteria; p__Bacteroidota; c__Bacteroidia; o__Bacteroidales; f__Bacteroidaceae; g__Bacteroides; s__Bacteroides_vulgatus
ASV_118	77c76da8a1d97a35f432b351cb88bd06	0	0	0	0	10	0	0	6	102	140	d__Bacteria; p__Firmicutes; c__Bacilli; o__Erysipelotrichales; f__Erysipelotrichaceae; g__Holdemanella; s__uncultured_bacterium
ASV_119	8462d04767d035222ad64d5b86c8651c	0	0	20	24	0	54	0	0	39	118	d__Bacteria; p__Firmicutes; c__Clostridia; o__Lachnospirales; f__Lachnospiraceae; g__Blautia
ASV_120	a3b20e8f382de89fa7456ee437777cc9	0	0	0	254	0	0	0	0	0	0	d__Bacteria; p__Fusobacteriota; c__Fusobacteriia; o__Fusobacteriales; f__Fusobacteriaceae; g__Fusobacterium
ASV_121	e1e3d4305dcd050147d2d430a12d09ce	0	0	0	0	0	0	0	0	249	0	d__Bacteria; p__Bacteroidota; c__Bacteroidia; o__Bacteroidales; f__Prevotellaceae; g__Prevotella
ASV_122	79e89209cb0168289eceb9f9c440ae1e	248	0	0	0	0	0	0	0	0	0	d__Bacteria; p__Firmicutes; c__Clostridia; o__Peptostreptococcales-Tissierellales; f__Peptostreptococcaceae; g__Peptoclostridium; s__uncultured_bacterium
ASV_123	f0dc94496081f9546a38ddd79c128f7f	0	51	42	38	21	51	0	26	0	18	d__Bacteria; p__Firmicutes; c__Clostridia; o__Oscillospirales; f__Oscillospiraceae; g__UCG-005
ASV_124	180aa0cc416e6a53745735cf3f1792c1	0	0	0	244	0	0	0	0	0	0	d__Bacteria; p__Fusobacteriota; c__Fusobacteriia; o__Fusobacteriales; f__Fusobacteriaceae; g__Fusobacterium
ASV_125	1805c6148003c8f0e9c7d2f0c14ab778	15	0	0	138	30	0	0	57	0	0	d__Bacteria; p__Bacteroidota; c__Bacteroidia; o__Bacteroidales; f__Tannerellaceae; g__Parabacteroides; s__uncultured_bacterium
ASV_126	d326656eada57e84c03b6804386816ba	0	98	18	0	0	0	115	0	0	0	d__Bacteria; p__Firmicutes; c__Bacilli; o__Acholeplasmatales; f__Acholeplasmataceae; g__Anaeroplasma; s__gut_metagenome
ASV_127	05fe528f2b8c699dac9b0f800e1c3bf9	0	0	18	0	11	197	0	0	0	0	d__Bacteria; p__Firmicutes; c__Clostridia; o__Oscillospirales; f__Ruminococcaceae; g__Negativibacillus; s__uncultured_bacterium
ASV_128	5633d65fd4ee5e465ff1fdaa47f77914	0	0	0	0	0	224	0	0	0	0	d__Bacteria; p__Fusobacteriota; c__Fusobacteriia; o__Fusobacteriales; f__Fusobacteriaceae; g__Fusobacterium; s__gut_metagenome
ASV_129	825b70c74c866e368dca75222952f9a9	0	0	158	0	54	0	0	0	0	0	d__Bacteria; p__Firmicutes; c__Bacilli; o__Erysipelotrichales; f__Erysipelotrichaceae
ASV_130	b3b6e3bbe6d419a333530ce6c029ebc1	0	61	51	0	0	63	0	0	0	31	d__Bacteria; p__Firmicutes; c__Clostridia; o__Lachnospirales; f__Lachnospiraceae; g__[Ruminococcus]_torques_group; s__uncultured_bacterium
ASV_131	ccb80719aaf6b52bd8256aecd9c2b56c	0	0	0	0	0	0	0	202	0	0	d__Bacteria; p__Firmicutes; c__Bacilli; o__Erysipelotrichales; f__Erysipelotrichaceae; g__Turicibacter; s__uncultured_bacterium
ASV_132	4f6b42d1631d13ed89007f16a9c7e595	0	0	0	0	0	200	0	0	0	0	d__Bacteria; p__Bacteroidota; c__Bacteroidia; o__Bacteroidales; f__Bacteroidaceae; g__Bacteroides
ASV_133	f2cbb29998f80ea0d81f9cde98ee136e	0	0	0	37	0	0	0	162	0	0	d__Bacteria; p__Firmicutes; c__Clostridia; o__Clostridiales; f__Clostridiaceae; g__Clostridium_sensu_stricto_1
ASV_134	e89e9ed32fba42585d9e5712a2472cdd	0	0	0	0	0	0	0	0	193	0	d__Bacteria; p__Bacteroidota; c__Bacteroidia; o__Bacteroidales; f__Prevotellaceae; g__Prevotella
ASV_135	7773690ab64eb3f26e9791d71fe1b246	0	0	0	148	0	0	44	0	0	0	d__Bacteria; p__Proteobacteria; c__Gammaproteobacteria; o__Burkholderiales; f__Sutterellaceae; g__Sutterella
ASV_136	428aba75b54915c9ee46a1154fed3f66	0	0	0	0	192	0	0	0	0	0	d__Bacteria; p__Bacteroidota; c__Bacteroidia; o__Bacteroidales; f__Bacteroidaceae; g__Bacteroides; s__uncultured_bacterium
ASV_137	0bf1e82eb6ff62f45d6e9480a88a6998	86	0	84	0	20	0	0	0	0	0	d__Bacteria; p__Firmicutes; c__Clostridia; o__Peptococcales; f__Peptococcaceae; g__Peptococcus; s__uncultured_bacterium
ASV_138	013294676ede34c290a25d5da1d2540d	0	0	0	94	0	0	0	92	0	0	d__Bacteria; p__Bacteroidota; c__Bacteroidia; o__Bacteroidales; f__Bacteroidaceae; g__Bacteroides; s__Bacteroides_uniformis
ASV_139	384c928eeadf48266da7e8edde55c66a	0	0	26	0	0	0	0	158	0	0	d__Bacteria; p__Bacteroidota; c__Bacteroidia; o__Bacteroidales; f__Muribaculaceae; g__Muribaculaceae; s__gut_metagenome
ASV_140	0453441f301c58c6f7ab39e166f249f4	0	0	0	0	0	0	0	0	184	0	d__Bacteria; p__Bacteroidota; c__Bacteroidia; o__Bacteroidales; f__Prevotellaceae; g__Prevotella
ASV_141	0a5347ce01b1b7cfbc7e270d419b939c	0	0	0	0	0	0	0	0	0	180	d__Bacteria; p__Firmicutes; c__Clostridia; o__Peptostreptococcales-Tissierellales; f__Peptostreptococcaceae; g__Peptoclostridium
ASV_142	1fd4da56925f7ffc452e893d0df36345	0	0	52	0	0	0	123	0	0	0	d__Bacteria; p__Campilobacterota; c__Campylobacteria; o__Campylobacterales; f__Helicobacteraceae; g__Helicobacter
ASV_143	b9198fbaab25e5dc8980eb7624d808a0	0	0	0	0	0	0	119	55	0	0	d__Bacteria; p__Campilobacterota; c__Campylobacteria; o__Campylobacterales; f__Helicobacteraceae; g__Helicobacter
ASV_144	e4df71b4beaf7c352473f94985666dd2	16	106	33	0	13	0	0	0	0	0	d__Bacteria; p__Bacteroidota; c__Bacteroidia; o__Bacteroidales; f__Bacteroidaceae; g__Bacteroides; s__Bacteroides_caecigallinarum
ASV_145	18ce86ea45cb21d76b70d310952759e6	0	0	0	0	0	0	0	0	165	0	d__Bacteria; p__Fusobacteriota; c__Fusobacteriia; o__Fusobacteriales; f__Fusobacteriaceae; g__Fusobacterium
ASV_146	f439442c2f6111a98e9ef638cc6b3a31	26	0	68	0	17	50	0	0	0	0	d__Bacteria; p__Firmicutes; c__Clostridia; o__Lachnospirales; f__Lachnospiraceae; g__Lachnospira; s__uncultured_organism
ASV_147	8dede2e98184131813fe3149b250c85f	0	148	0	0	13	0	0	0	0	0	d__Bacteria; p__Campilobacterota; c__Campylobacteria; o__Campylobacterales; f__Helicobacteraceae; g__Helicobacter; s__Helicobacter_cinaedi
ASV_148	429453af5cfa224b64d114f3a3d954b3	0	0	0	0	0	0	161	0	0	0	d__Bacteria; p__Firmicutes; c__Clostridia; o__Peptostreptococcales-Tissierellales; f__Peptostreptococcaceae; g__Peptoclostridium; s__uncultured_bacterium
ASV_149	b43869c8c813553165696e2cc1c3ccb6	0	0	0	0	0	0	157	0	0	0	d__Bacteria; p__Bacteroidota; c__Bacteroidia; o__Bacteroidales; f__Bacteroidaceae; g__Bacteroides
ASV_150	e94a9da4bdf2d1d6fd8b6216ea53a5ab	0	0	0	0	0	0	0	147	0	0	d__Bacteria; p__Firmicutes; c__Bacilli; o__Lactobacillales; f__Lactobacillaceae; g__Lactobacillus; s__Lactobacillus_reuteri
ASV_151	d47107dc825976611b689e5e7677a7d3	0	0	0	0	0	142	0	0	0	0	d__Bacteria; p__Fusobacteriota; c__Fusobacteriia; o__Fusobacteriales; f__Fusobacteriaceae; g__Fusobacterium
ASV_152	df3d6113f855e22f2a6d44e60f01baa7	0	0	0	28	0	0	0	110	0	0	d__Bacteria; p__Firmicutes; c__Clostridia; o__Peptostreptococcales-Tissierellales; f__Peptostreptococcaceae; g__Romboutsia
ASV_153	973ce33b0df923f64908dcf4d3b17b80	16	12	56	8	0	0	20	22	0	0	d__Bacteria; p__Firmicutes; c__Clostridia; o__Lachnospirales; f__Lachnospiraceae; g__[Ruminococcus]_torques_group; s__uncultured_Clostridium
ASV_154	d7043d2493dc0ac6073310cfaa17c1bf	0	0	0	134	0	0	0	0	0	0	d__Bacteria; p__Bacteroidota; c__Bacteroidia; o__Bacteroidales; f__Bacteroidaceae; g__Bacteroides; s__gut_metagenome
ASV_155	f8604fdd236c4cd9f74d17eb8b82ec73	0	0	0	0	0	0	0	132	0	0	d__Bacteria; p__Bacteroidota; c__Bacteroidia; o__Bacteroidales; f__Bacteroidaceae; g__Bacteroides; s__gut_metagenome
ASV_156	1de19b0d7a171cdd32b4dff524e87db2	0	0	0	0	0	0	0	89	40	0	d__Bacteria; p__Actinobacteriota; c__Actinobacteria; o__Bifidobacteriales; f__Bifidobacteriaceae; g__Bifidobacterium; s__Bifidobacterium_pseudolongum
ASV_157	90a6b87e0af5e64e672363ee9e712b92	0	0	0	0	0	0	0	85	44	0	d__Bacteria; p__Campilobacterota; c__Campylobacteria; o__Campylobacterales; f__Helicobacteraceae; g__Helicobacter
ASV_158	0759346c5c2a43ad6bbf9e4793064391	0	0	41	0	24	1	26	14	21	0	d__Bacteria; p__Firmicutes; c__Negativicutes; o__Acidaminococcales; f__Acidaminococcaceae; g__Phascolarctobacterium; s__uncultured_bacterium
ASV_159	19520cb46b1841e15b180314ba47183a	0	0	0	0	0	0	0	126	0	0	d__Bacteria; p__Bacteroidota; c__Bacteroidia; o__Bacteroidales; f__Rikenellaceae; g__Rikenellaceae_RC9_gut_group; s__uncultured_bacterium
ASV_160	c016d7dfa3b6d4108112ec0a5fc2b5c5	0	0	0	0	42	0	0	0	74	0	d__Bacteria; p__Firmicutes; c__Negativicutes; o__Veillonellales-Selenomonadales; f__Selenomonadaceae; g__Megamonas; s__uncultured_organism
ASV_161	b4ec94217791dc0bab580d4288ade796	0	0	0	0	0	0	0	115	0	0	d__Bacteria; p__Actinobacteriota; c__Coriobacteriia; o__Coriobacteriales; f__Atopobiaceae; g__Coriobacteriaceae_UCG-002; s__uncultured_bacterium
ASV_162	2dc9a27ee0f58ba4899df34a2783e1ce	0	0	0	0	0	113	0	0	0	0	d__Bacteria; p__Bacteroidota; c__Bacteroidia; o__Bacteroidales; f__Bacteroidaceae; g__Bacteroides; s__Bacteroides_vulgatus
ASV_163	6401d2b5e25240e725fe8ddd48e4c590	0	0	34	0	8	62	0	0	0	0	d__Bacteria; p__Firmicutes; c__Clostridia; o__Lachnospirales; f__Lachnospiraceae; g__[Ruminococcus]_gauvreauii_group; s__uncultured_organism
ASV_164	602763da94f888065878a6043ada88af	0	0	0	0	103	0	0	0	0	0	d__Bacteria; p__Proteobacteria; c__Gammaproteobacteria; o__Aeromonadales; f__Succinivibrionaceae; g__Anaerobiospirillum; s__Anaerobiospirillum_succiniciproducens
ASV_165	433383da0a5efacad069e99ce63950bb	0	0	0	0	0	98	0	0	0	0	d__Bacteria; p__Bacteroidota; c__Bacteroidia; o__Bacteroidales; f__Bacteroidaceae; g__Bacteroides; s__Bacteroides_vulgatus
ASV_166	b6c1a8ba78f65c4a4e96627ccc53ac86	0	0	0	0	0	0	0	95	0	0	d__Bacteria; p__Firmicutes; c__Bacilli; o__Lactobacillales; f__Lactobacillaceae; g__Lactobacillus; s__Lactobacillus_johnsonii
ASV_167	af2361c6533901c8e286047d08388680	0	0	0	0	95	0	0	0	0	0	d__Bacteria; p__Bacteroidota; c__Bacteroidia; o__Bacteroidales; f__Prevotellaceae; g__Alloprevotella; s__gut_metagenome
ASV_168	47b298719f51a9b20eef7dcc23fb1d55	0	0	0	0	0	0	0	0	86	0	d__Bacteria; p__Campilobacterota; c__Campylobacteria; o__Campylobacterales; f__Helicobacteraceae; g__Helicobacter; s__Helicobacter_bilis
ASV_169	2cffd64d4f850b4e7b66ed9c0f16ff1c	0	0	0	0	0	0	0	0	0	83	d__Bacteria; p__Firmicutes; c__Clostridia; o__Oscillospirales; f__Ruminococcaceae; g__Negativibacillus; s__uncultured_bacterium
ASV_170	9a95c71560de6fcbdcf11de54ae99c5c	0	0	0	80	0	0	0	0	0	0	d__Bacteria; p__Firmicutes; c__Clostridia; o__Peptostreptococcales-Tissierellales; f__Peptostreptococcaceae; g__Terrisporobacter
ASV_171	169a87692b19db5f13f986e8c33f673d	0	35	0	0	24	0	20	0	0	0	d__Bacteria; p__Firmicutes; c__Clostridia; o__Lachnospirales; f__Lachnospiraceae
ASV_172	4dc46ca182bf91905d0344e4048f5378	0	0	0	0	0	0	0	0	42	37	d__Bacteria; p__Firmicutes; c__Negativicutes; o__Veillonellales-Selenomonadales; f__Veillonellaceae; g__Allisonella; s__uncultured_bacterium
ASV_173	4670faf3a1e7d1646b3e5baf501634ad	0	0	0	0	0	0	0	76	0	0	d__Bacteria; p__Bacteroidota; c__Bacteroidia; o__Bacteroidales; f__Bacteroidaceae; g__Bacteroides; s__gut_metagenome
ASV_174	235ebe45963db763962a08835fcb9b32	0	0	0	0	13	30	0	13	0	18	d__Bacteria; p__Firmicutes; c__Clostridia; o__Lachnospirales; f__Lachnospiraceae; g__Lachnoclostridium
ASV_175	87de6153a4621edc4a36492a2ac4220f	0	0	23	0	0	6	0	16	0	28	d__Bacteria; p__Firmicutes; c__Clostridia; o__Peptococcales; f__Peptococcaceae; g__Peptococcus; s__uncultured_bacterium
ASV_176	a0dcaf6a9f31a6c83489dd322299502c	0	0	49	0	24	0	0	0	0	0	d__Bacteria; p__Proteobacteria; c__Gammaproteobacteria; o__Aeromonadales; f__Succinivibrionaceae; g__Succinivibrio; s__uncultured_bacterium
ASV_177	26547c96837ae7efcfa67fca0cc71140	0	0	0	0	0	0	0	0	68	0	d__Bacteria; p__Bacteroidota; c__Bacteroidia; o__Bacteroidales; f__Bacteroidaceae; g__Bacteroides; s__Bacteroides_fragilis
ASV_178	b05cb6d606346e0838a1658e7f5d81cf	0	0	0	0	0	0	0	67	0	0	d__Bacteria; p__Proteobacteria; c__Gammaproteobacteria; o__Burkholderiales; f__Sutterellaceae; g__Parasutterella
ASV_179	e554a6e2d86a1bba90b94b73b7ea7a33	9	0	29	12	14	0	0	0	0	0	d__Bacteria; p__Firmicutes; c__Bacilli; o__Erysipelotrichales; f__Erysipelotrichaceae; g__uncultured; s__uncultured_bacterium
ASV_180	bb0ec67481c826edfe26490692202c3f	0	0	64	0	0	0	0	0	0	0	d__Bacteria; p__Firmicutes; c__Clostridia; o__Lachnospirales; f__Lachnospiraceae; g__uncultured; s__uncultured_organism
ASV_181	7472089ab1090dddd53a34f3ef221c3d	0	0	0	0	0	0	0	0	0	61	d__Bacteria; p__Proteobacteria; c__Gammaproteobacteria; o__Aeromonadales; f__Succinivibrionaceae; g__Anaerobiospirillum; s__Anaerobiospirillum_succiniciproducens
ASV_182	74c036fd875e2bdd5e0bb7d85d5775ca	0	0	0	0	0	0	0	0	59	0	d__Bacteria; p__Fusobacteriota; c__Fusobacteriia; o__Fusobacteriales; f__Fusobacteriaceae; g__Fusobacterium; s__gut_metagenome
ASV_183	522489e99e3992184b539037328f1a63	0	0	0	57	0	0	0	0	0	0	d__Bacteria; p__Bacteroidota; c__Bacteroidia; o__Bacteroidales; f__Bacteroidaceae; g__Bacteroides; s__uncultured_bacterium
ASV_184	f1681bcc5274382eaf70ad85491c837e	0	0	0	55	0	0	0	0	0	0	d__Bacteria; p__Bacteroidota; c__Bacteroidia; o__Bacteroidales; f__Bacteroidaceae; g__Bacteroides; s__Bacteroides_stercoris
ASV_185	4f904ebdd10ebd14b54b088e8710dd22	0	0	0	0	0	0	0	0	0	54	d__Bacteria; p__Firmicutes; c__Bacilli; o__Erysipelotrichales; f__Erysipelotrichaceae; g__Turicibacter
ASV_186	3307305b150bb769979152c1eb7d6393	0	0	26	0	2	0	23	0	0	0	d__Bacteria; p__Firmicutes; c__Bacilli; o__Erysipelotrichales; f__Erysipelatoclostridiaceae; g__Erysipelatoclostridium; s__Clostridiales_bacterium
ASV_187	98c520e8fc3ff78c3cb3ad2b56bbfe9c	0	0	0	0	0	0	0	49	0	0	d__Bacteria; p__Campilobacterota; c__Campylobacteria; o__Campylobacterales; f__Helicobacteraceae; g__Helicobacter
ASV_188	976f318fe00c3980929772a5b0abf261	48	0	0	0	0	0	0	0	0	0	d__Bacteria; p__Bacteroidota; c__Bacteroidia; o__Bacteroidales; f__Prevotellaceae; g__Alloprevotella; s__gut_metagenome
ASV_189	6f033acff311ff71d9baea113a9166b7	0	0	0	0	0	0	0	48	0	0	d__Bacteria; p__Firmicutes; c__Bacilli; o__Erysipelotrichales; f__Erysipelotrichaceae; g__uncultured; s__uncultured_Allobaculum
ASV_190	e5a956e7a31a3fb3e3e354786b46231b	0	20	6	0	0	0	0	0	21	0	d__Bacteria; p__Firmicutes; c__Clostridia; o__Oscillospirales; f__Butyricicoccaceae; g__uncultured; s__uncultured_bacterium
ASV_191	f432e01aaf5bc5987cda54376ff7eb1f	0	0	17	0	0	0	0	30	0	0	d__Bacteria; p__Firmicutes; c__Clostridia; o__Lachnospirales; f__Lachnospiraceae; g__Sellimonas; s__uncultured_organism
ASV_192	492a7d54acd16b8724aff12e031038ca	0	0	0	0	0	0	0	47	0	0	d__Bacteria; p__Firmicutes; c__Bacilli; o__Erysipelotrichales; f__Erysipelotrichaceae; g__Allobaculum; s__uncultured_bacterium
ASV_193	1436192d064fc9da771115cd6591a1c6	0	0	45	0	0	0	0	0	0	0	d__Bacteria; p__Bacteroidota; c__Bacteroidia; o__Bacteroidales; f__Prevotellaceae; g__Alloprevotella; s__gut_metagenome
ASV_194	892a20bbdc3ce599dc0c5d9f0866c352	0	0	0	0	0	0	44	0	0	0	d__Bacteria; p__Firmicutes; c__Bacilli; o__Lactobacillales; f__Enterococcaceae; g__Enterococcus
ASV_195	7f2bb5fc7a01afe6a6400186c6706d8c	0	0	0	27	0	0	0	0	9	8	d__Bacteria; p__Firmicutes; c__Bacilli; o__Acholeplasmatales; f__Acholeplasmataceae; g__Anaeroplasma; s__gut_metagenome
ASV_196	469fe18dca9635faa3ec894cd361a3fc	0	10	30	0	0	0	0	0	0	0	d__Bacteria; p__Firmicutes; c__Bacilli; o__Erysipelotrichales; f__Erysipelotrichaceae; g__Faecalitalea; s__Absiella_dolichum
ASV_197	14ed2058f02ed10c90a6752b04639170	0	0	0	0	17	0	0	0	23	0	d__Bacteria; p__Firmicutes; c__Clostridia; o__Oscillospirales; f__Ruminococcaceae; g__Fournierella; s__uncultured_bacterium
ASV_198	516f138dea1101b0c5ebb9f9db212a93	15	0	0	0	0	16	0	6	0	0	d__Bacteria; p__Firmicutes; c__Clostridia; o__Lachnospirales; f__Lachnospiraceae
ASV_199	3ac77bc1410516ad7fa3a526b862d0e7	0	0	0	0	0	0	0	37	0	0	d__Bacteria; p__Firmicutes; c__Clostridia; o__Peptostreptococcales-Tissierellales; f__Peptostreptococcaceae; g__Terrisporobacter
ASV_200	875f9ef9a121a3002ea097444690a20a	0	0	0	0	0	0	0	0	37	0	d__Bacteria; p__Firmicutes; c__Clostridia; o__Clostridiales; f__Clostridiaceae; g__Clostridium_sensu_stricto_1; s__Clostridium_perfringens
ASV_201	7b64ebaf4ce0974210877b3efd3f2406	0	0	0	0	6	0	0	0	31	0	d__Bacteria; p__Firmicutes; c__Clostridia; o__Lachnospirales; f__Lachnospiraceae; g__Howardella
ASV_202	cf37f7f5dd6f7b3594cc1e231d40cc93	0	36	0	0	0	0	0	0	0	0	d__Bacteria; p__Proteobacteria; c__Gammaproteobacteria; o__Burkholderiales; f__Sutterellaceae; g__Parasutterella; s__gut_metagenome
ASV_203	b5bcada7bfcbdb4bc29a7129d8b01015	0	5	0	0	0	28	0	0	0	0	d__Bacteria; p__Firmicutes; c__Clostridia; o__Oscillospirales; f__Ruminococcaceae; g__Fournierella; s__uncultured_bacterium
ASV_204	b8d6cdf61f6f9d66279a250e3aafd3f4	0	0	0	33	0	0	0	0	0	0	d__Bacteria; p__Actinobacteriota; c__Coriobacteriia; o__Coriobacteriales; f__Eggerthellaceae; g__Slackia
ASV_205	9dc7d7f1ee4c704c77b76db7363c3007	0	0	0	33	0	0	0	0	0	0	d__Bacteria; p__Firmicutes; c__Clostridia; o__Peptococcales; f__Peptococcaceae; g__Peptococcus; s__uncultured_bacterium
ASV_206	dfa833b266bd2993b86feab3617b34c3	0	0	32	0	0	0	0	0	0	0	d__Bacteria; p__Verrucomicrobiota; c__Verrucomicrobiae; o__Verrucomicrobiales; f__Akkermansiaceae; g__Akkermansia; s__Akkermansia_muciniphila
ASV_207	3533976365242ed7d8592ccf53ce72de	0	0	0	0	0	0	32	0	0	0	d__Bacteria; p__Campilobacterota; c__Campylobacteria; o__Campylobacterales; f__Helicobacteraceae; g__Helicobacter
ASV_208	56ff02c9752d5692af34bb79eec85705	0	31	0	0	0	0	0	0	0	0	d__Bacteria; p__Spirochaetota; c__Brachyspirae; o__Brachyspirales; f__Brachyspiraceae; g__Brachyspira
ASV_209	7e15d3e95d8b6d4ed8374de8fa09e84e	0	0	30	0	0	0	0	0	0	0	d__Bacteria; p__Firmicutes; c__Clostridia; o__Lachnospirales; f__Lachnospiraceae; g__[Ruminococcus]_torques_group
ASV_210	15d556023aff7c1d21ecd8a78de5007e	0	0	0	0	0	0	0	30	0	0	d__Bacteria; p__Firmicutes; c__Clostridia; o__Lachnospirales; f__Lachnospiraceae; g__Lachnospira
ASV_211	f6754cdaa2a8059d29026fa298254521	0	0	0	0	0	0	0	0	0	29	d__Bacteria; p__Bacteroidota; c__Bacteroidia; o__Bacteroidales; f__Bacteroidaceae; g__Bacteroides; s__gut_metagenome
ASV_212	517c6d9f735a8a46a1b424cd9b15a6a5	0	0	0	0	0	0	0	0	0	27	d__Bacteria; p__Firmicutes; c__Clostridia; o__Peptostreptococcales-Tissierellales; f__Peptostreptococcaceae; g__Romboutsia
ASV_213	630c0c2f893c4515ac5790d7549e3976	25	0	0	0	0	0	0	0	0	0	d__Bacteria; p__Firmicutes; c__Bacilli; o__Erysipelotrichales; f__Erysipelatoclostridiaceae; g__Candidatus_Stoquefichus; s__uncultured_bacterium
ASV_214	80cf767172e167b77b2b8de3d5280efa	0	0	0	0	25	0	0	0	0	0	d__Bacteria; p__Proteobacteria; c__Gammaproteobacteria; o__Burkholderiales; f__Sutterellaceae; g__Sutterella; s__uncultured_organism
ASV_215	4d6fe682a4dd9aad8decfab830a193e0	0	0	11	0	0	0	0	13	0	0	d__Bacteria; p__Bacteroidota; c__Bacteroidia; o__Bacteroidales; f__Tannerellaceae; g__Parabacteroides; s__Parabacteroides_merdae
ASV_216	b5765a6d31c4ca6039f19f01afa885e2	0	0	0	0	0	0	0	24	0	0	d__Bacteria; p__Firmicutes; c__Bacilli; o__Erysipelotrichales; f__Erysipelotrichaceae; g__uncultured; s__uncultured_bacterium
ASV_217	969f3c1c55f91359542f463fd1d7fa68	0	0	0	0	0	0	0	0	23	0	d__Bacteria; p__Proteobacteria; c__Gammaproteobacteria; o__Pasteurellales; f__Pasteurellaceae; g__uncultured; s__uncultured_bacterium
ASV_218	8878a0465f5d22d1c56917fe650a7df3	0	0	0	0	0	0	22	0	0	0	d__Bacteria; p__Firmicutes; c__Clostridia; o__Clostridiales; f__Clostridiaceae; g__Clostridium_sensu_stricto_1; s__Clostridium_paraputrificum
ASV_219	95b36ed7f3c1fe887783cbb847897507	0	0	0	0	0	0	0	0	22	0	d__Bacteria; p__Campilobacterota; c__Campylobacteria; o__Campylobacterales; f__Helicobacteraceae; g__Helicobacter; s__Helicobacter_winghamensis
ASV_220	0782f3dd21a5015014e992b4dd8e9a9e	0	21	0	0	0	0	0	0	0	0	d__Bacteria; p__Actinobacteriota; c__Coriobacteriia; o__Coriobacteriales; f__Eggerthellaceae; g__Slackia
ASV_221	96781d24e2ca9a00b9fe4570084db82b	0	0	0	0	0	0	0	20	0	0	d__Bacteria; p__Firmicutes; c__Clostridia; o__Oscillospirales; f__Oscillospiraceae; g__UCG-005; s__uncultured_bacterium
ASV_222	4435c462e118e49cda161881b6e7e43a	0	0	0	20	0	0	0	0	0	0	d__Bacteria; p__Firmicutes; c__Clostridia; o__Oscillospirales; f__Butyricicoccaceae; g__Butyricicoccus; s__Butyricicoccus_pullicaecorum
ASV_223	1c412f987f12489b6a82d99851b7dab0	0	0	0	0	0	0	19	0	0	0	d__Bacteria; p__Firmicutes; c__Clostridia; o__Clostridiales; f__Clostridiaceae; g__Clostridium_sensu_stricto_1
ASV_224	4babf2f17964b4cde17c9c383caa01db	0	0	0	0	0	0	0	19	0	0	d__Bacteria; p__Firmicutes; c__Bacilli; o__Erysipelotrichales; f__Erysipelotrichaceae; g__Dubosiella; s__Dubosiella_newyorkensis
ASV_225	aadbe2a6164be050af85137ea9331a08	0	0	0	0	0	0	0	0	18	0	d__Bacteria; p__Firmicutes; c__Clostridia; o__Peptostreptococcales-Tissierellales; f__Peptostreptococcaceae; g__Romboutsia
ASV_226	f7309df45561da183f53b36d0fc51172	0	0	0	0	0	0	0	0	0	18	d__Bacteria; p__Firmicutes; c__Bacilli; o__Erysipelotrichales; f__Erysipelotrichaceae; g__Turicibacter
ASV_227	2b8a6b93a104f2eaeec618621b921c0c	17	0	0	0	0	0	0	0	0	0	d__Bacteria; p__Campilobacterota; c__Campylobacteria; o__Campylobacterales; f__Campylobacteraceae; g__Campylobacter
ASV_228	bb3612d6c6262d47b07470175f2afc84	0	0	0	0	0	16	0	0	0	0	d__Bacteria; p__Firmicutes; c__Clostridia; o__Clostridiales; f__Clostridiaceae; g__Clostridium_sensu_stricto_1
ASV_229	a2f140cfa197b0d708f9c50e9f20054d	0	0	0	0	0	0	15	0	0	0	Unassigned
ASV_230	03c5af81d0d32af035e876f58f6b4cd0	0	0	0	0	0	0	0	14	0	0	d__Bacteria; p__Bacteroidota; c__Bacteroidia; o__Bacteroidales; f__Prevotellaceae; g__Prevotella
ASV_231	0dce46c8629daf1894ea073d5f5c4142	13	0	0	0	0	0	0	0	0	0	d__Bacteria; p__Firmicutes; c__Clostridia; o__Peptostreptococcales-Tissierellales; f__Peptostreptococcaceae; g__Romboutsia
ASV_232	fcc7d86c0996bb759e068bd81b394193	0	0	0	0	0	13	0	0	0	0	d__Bacteria; p__Firmicutes; c__Bacilli; o__Erysipelotrichales; f__Erysipelotrichaceae; g__uncultured; s__uncultured_bacterium
ASV_233	1fbb88a9c97db1919c38f0027fc4ccbd	0	0	0	0	0	0	0	0	0	13	d__Bacteria; p__Firmicutes; c__Clostridia; o__Lachnospirales; f__Lachnospiraceae; g__uncultured
ASV_234	6c68bb195d823e3ba6244d505ce1988c	0	0	0	0	0	0	0	12	0	0	d__Bacteria; p__Firmicutes; c__Clostridia; o__Lachnospirales; f__Lachnospiraceae; g__Tyzzerella
ASV_235	b3dca754304e39fd776ba125c094fc6e	0	0	11	0	0	0	0	0	0	0	d__Bacteria; p__Proteobacteria; c__Gammaproteobacteria; o__Aeromonadales; f__Succinivibrionaceae; g__Succinivibrio; s__uncultured_bacterium
ASV_236	1aa6cceaeceee22cde628a335c6c5d6c	0	0	0	0	0	0	0	11	0	0	d__Bacteria; p__Firmicutes; c__Clostridia; o__Peptostreptococcales-Tissierellales; f__Anaerovoracaceae; g__[Eubacterium]_nodatum_group; s__uncultured_bacterium
ASV_237	13c87072eda572d478793221c8785fdc	0	0	0	0	0	0	0	0	11	0	d__Bacteria; p__Bacteroidota; c__Bacteroidia; o__Bacteroidales; f__Porphyromonadaceae; g__Porphyromonas; s__Porphyromonas_cangingivalis
ASV_238	34818e80f8a07053eebaa6533e3c5cd0	10	0	0	0	0	0	0	0	0	0	d__Bacteria; p__Firmicutes; c__Clostridia; o__Oscillospirales; f__Oscillospiraceae; g__UCG-005
ASV_239	210fe943e8f3e3ef3fb444acedd9008c	0	0	0	0	0	0	10	0	0	0	d__Bacteria; p__Firmicutes; c__Negativicutes; o__Veillonellales-Selenomonadales; f__Selenomonadaceae; g__Megamonas; s__uncultured_bacterium
ASV_240	265460d89c1d40e3d1e4e3bcf98fcacd	0	0	0	0	0	9	0	0	0	0	d__Bacteria; p__Firmicutes; c__Clostridia; o__Lachnospirales; f__Lachnospiraceae; g__Blautia; s__Blautia_sp.
ASV_241	ffb3bf7b7c32855e8d622314660e1a37	0	0	0	0	0	9	0	0	0	0	d__Bacteria; p__Firmicutes; c__Clostridia; o__Oscillospirales; f__Oscillospiraceae; g__Colidextribacter
ASV_242	8c78f4cb5016988aed568f41643053b3	0	0	0	0	0	0	0	8	0	0	d__Bacteria; p__Firmicutes; c__Clostridia; o__Eubacteriales; f__Eubacteriaceae
ASV_243	7f9c76fb8e4bbb866564301129031612	0	7	0	0	0	0	0	0	0	0	d__Bacteria; p__Bacteroidota; c__Bacteroidia; o__Bacteroidales; f__Bacteroidaceae; g__Bacteroides
ASV_244	a7b63b237686e169ef993fe40b40b297	0	0	7	0	0	0	0	0	0	0	d__Bacteria; p__Firmicutes; c__Clostridia; o__Clostridiales; f__Clostridiaceae; g__Clostridium_sensu_stricto_1; s__Clostridium_septicum
ASV_245	780494a44185c2d15e7d87c448a6a470	0	0	0	0	0	0	0	7	0	0	d__Bacteria; p__Firmicutes; c__Clostridia; o__Oscillospirales; f__Ruminococcaceae; g__Anaerofilum; s__uncultured_bacterium
ASV_246	6cb873f86484ff0b7edda5ae420aa5e2	0	0	0	0	0	0	0	7	0	0	d__Bacteria; p__Firmicutes; c__Bacilli; o__Erysipelotrichales; f__Erysipelotrichaceae; g__Allobaculum; s__uncultured_bacterium
ASV_247	ea4763f193e014210707486342da71cd	0	0	0	7	0	0	0	0	0	0	d__Bacteria; p__Firmicutes; c__Clostridia; o__Oscillospirales; f__Ruminococcaceae; g__Faecalibacterium
ASV_248	ff6726e0018320e4d46454758a7b0a8a	6	0	0	0	0	0	0	0	0	0	d__Bacteria; p__Fusobacteriota; c__Fusobacteriia; o__Fusobacteriales; f__Fusobacteriaceae; g__Fusobacterium
ASV_249	1a38c7895af4b919c5ec89e661ee0a18	0	0	6	0	0	0	0	0	0	0	d__Bacteria; p__Fusobacteriota; c__Fusobacteriia; o__Fusobacteriales; f__Fusobacteriaceae; g__Fusobacterium
ASV_250	fced6b3ca711963413118022bd34b28f	0	0	0	6	0	0	0	0	0	0	d__Bacteria; p__Firmicutes; c__Clostridia; o__Lachnospirales; f__Lachnospiraceae; g__Oribacterium; s__uncultured_bacterium
ASV_251	5c4e70c5290002006e5ecf0545f6d1f7	0	0	0	6	0	0	0	0	0	0	d__Bacteria; p__Firmicutes; c__Clostridia; o__Oscillospirales; f__Ruminococcaceae; g__Incertae_Sedis; s__uncultured_bacterium
ASV_252	2595e2408a2446582ee6619a9bcd8efd	0	0	0	6	0	0	0	0	0	0	d__Bacteria; p__Bacteroidota; c__Bacteroidia; o__Bacteroidales; f__Bacteroidaceae; g__Bacteroides; s__uncultured_bacterium
ASV_253	3a1a4310516f48aee4bc26e82e0055f2	0	0	0	6	0	0	0	0	0	0	d__Bacteria; p__Proteobacteria; c__Gammaproteobacteria; o__Burkholderiales; f__Sutterellaceae; g__Sutterella; s__Sutterella_stercoricanis
ASV_254	dbaa5281b5c8ee5a2676735db6fcb7b9	0	0	0	0	6	0	0	0	0	0	d__Bacteria; p__Bacteroidota; c__Bacteroidia; o__Bacteroidales; f__Bacteroidaceae; g__Bacteroides
ASV_255	7293f89cc75d6fd275605d8ca9120d2b	0	0	0	0	0	0	0	0	0	6	d__Bacteria; p__Firmicutes; c__Clostridia; o__Clostridiales; f__Clostridiaceae; g__Clostridium_sensu_stricto_12; s__Clostridium_pasteurianum
ASV_256	09def9ee7cceb1219f2552657cd5396a	0	0	0	0	0	0	0	0	0	6	d__Bacteria; p__Firmicutes; c__Clostridia; o__Oscillospirales; f__Ruminococcaceae; g__Angelakisella; s__uncultured_bacterium
ASV_257	6544d0c579a2daac53271ea98a9b6a65	0	0	0	0	0	0	0	0	5	0	d__Bacteria; p__Firmicutes; c__Bacilli; o__Mycoplasmatales; f__Mycoplasmataceae; g__Mycoplasma; s__Mycoplasmopsis_edwardii
ASV_258	bde76f33191fc948aa0f0c6cb48d5257	0	0	0	0	5	0	0	0	0	0	d__Bacteria; p__Fusobacteriota; c__Fusobacteriia; o__Fusobacteriales; f__Fusobacteriaceae; g__Fusobacterium
ASV_259	43a7ef568bbffc601e41a722830c46c3	0	0	0	0	5	0	0	0	0	0	d__Bacteria; p__Proteobacteria; c__Gammaproteobacteria; o__Aeromonadales; f__Succinivibrionaceae; g__Anaerobiospirillum; s__Anaerobiospirillum_succiniciproducens
ASV_260	c627f7df22d8d254dc319949b1c5985a	0	0	4	0	0	0	0	0	0	0	d__Bacteria; p__Proteobacteria; c__Gammaproteobacteria; o__Aeromonadales; f__Succinivibrionaceae; g__Anaerobiospirillum; s__Anaerobiospirillum_succiniciproducens
ASV_261	53113adae2008174b2243456c2249e06	0	0	0	0	0	0	0	4	0	0	d__Bacteria; p__Firmicutes; c__Clostridia; o__Lachnospirales; f__Lachnospiraceae; g__uncultured
ASV_262	d3f6db475fa5beecb0f0ee73aafad8df	0	0	0	0	0	0	0	0	0	4	d__Bacteria; p__Firmicutes; c__Bacilli; o__Erysipelotrichales; f__Erysipelotrichaceae; g__uncultured; s__uncultured_bacterium
ASV_263	2f05e04712fa2a00ac01743aee30c6ec	3	0	0	0	0	0	0	0	0	0	d__Bacteria; p__Proteobacteria; c__Gammaproteobacteria; o__Aeromonadales; f__Succinivibrionaceae; g__Anaerobiospirillum; s__Anaerobiospirillum_thomasii
ASV_264	13bd12d86a3a7755da2139f59eb57bdc	3	0	0	0	0	0	0	0	0	0	d__Bacteria; p__Bacteroidota; c__Bacteroidia; o__Bacteroidales; f__Prevotellaceae; g__Prevotellaceae_Ga6A1_group; s__uncultured_bacterium
ASV_265	c885ec1ae5afee4cb4bd963e43be47a9	0	0	0	0	0	3	0	0	0	0	d__Bacteria; p__Proteobacteria; c__Gammaproteobacteria; o__Pasteurellales; f__Pasteurellaceae; g__Frederiksenia; s__uncultured_bacterium
ASV_266	fb539648600f47bd55367ac7cddb45bf	0	3	0	0	0	0	0	0	0	0	d__Bacteria; p__Firmicutes; c__Clostridia; o__Oscillospirales; f__Ruminococcaceae; g__Incertae_Sedis; s__uncultured_bacterium
ASV_267	1bca23989cce7b53eaa90f7aec6cbb3d	0	3	0	0	0	0	0	0	0	0	d__Bacteria; p__Firmicutes; c__Clostridia; o__Lachnospirales; f__Lachnospiraceae
ASV_268	ab97770f83edb559485ff68a8efe23a8	0	3	0	0	0	0	0	0	0	0	d__Bacteria; p__Bacteroidota; c__Bacteroidia; o__Bacteroidales; f__Bacteroidaceae; g__Bacteroides
ASV_269	187fc796fd97e3f6e43277e081a86236	0	3	0	0	0	0	0	0	0	0	d__Bacteria; p__Proteobacteria; c__Gammaproteobacteria; o__Aeromonadales; f__Succinivibrionaceae; g__Anaerobiospirillum; s__Anaerobiospirillum_succiniciproducens
ASV_270	ead48b061512a0dec4ba8066cd9d7e67	0	0	3	0	0	0	0	0	0	0	d__Bacteria; p__Firmicutes; c__Clostridia; o__Peptostreptococcales-Tissierellales; f__Peptostreptococcaceae; g__Peptoclostridium; s__[Clostridium]_hiranonis
ASV_271	34612f5aff08ad03bf18ab3aaf53bbe4	0	0	0	0	0	0	0	3	0	0	d__Bacteria; p__Firmicutes; c__Clostridia; o__Oscillospirales; f__Ruminococcaceae; g__Phocea
ASV_272	ceb2f4dafacde2468f5e1937904465cc	0	0	0	0	3	0	0	0	0	0	d__Bacteria; p__Proteobacteria; c__Gammaproteobacteria; o__Aeromonadales; f__Succinivibrionaceae; g__Anaerobiospirillum; s__Anaerobiospirillum_succiniciproducens
ASV_273	fdb2de9598fd73f70e43341d409b497a	0	0	0	0	3	0	0	0	0	0	d__Bacteria; p__Proteobacteria; c__Gammaproteobacteria; o__Aeromonadales; f__Succinivibrionaceae; g__Anaerobiospirillum; s__Anaerobiospirillum_succiniciproducens
ASV_274	bb633ec53e0436bf3f97dfb796200f91	0	0	0	0	3	0	0	0	0	0	d__Bacteria
ASV_275	41f4a345840df24ea806f2e4b438b18e	0	0	0	0	0	0	0	0	0	3	d__Bacteria; p__Bacteroidota; c__Bacteroidia; o__Bacteroidales; f__Bacteroidaceae; g__Bacteroides
ASV_276	71a72aaca35e91e0ec7a63a96a1fbae5	2	0	0	0	0	0	0	0	0	0	d__Bacteria; p__Firmicutes; c__Clostridia; o__Oscillospirales; f__Ruminococcaceae; g__uncultured; s__human_gut
ASV_277	1aacbbe24d5037ee8717ee7bc615ae60	0	0	0	0	0	2	0	0	0	0	d__Bacteria; p__Firmicutes; c__Bacilli; o__Erysipelotrichales; f__Erysipelatoclostridiaceae; g__Erysipelatoclostridium; s__uncultured_organism
ASV_278	4fa2d05fe7ce3581dce1b44c9a978876	0	0	0	0	0	2	0	0	0	0	d__Bacteria; p__Firmicutes; c__Clostridia; o__Peptostreptococcales-Tissierellales; f__Peptostreptococcaceae; g__Peptoclostridium; s__uncultured_bacterium
ASV_279	9f006942f541521ec303f95bcb17d5d7	0	0	0	0	0	2	0	0	0	0	d__Bacteria; p__Firmicutes; c__Clostridia; o__Clostridiales; f__Clostridiaceae
ASV_280	d8395474c2d69591a08bd2e0e1296896	0	2	0	0	0	0	0	0	0	0	d__Bacteria; p__Proteobacteria; c__Gammaproteobacteria; o__Aeromonadales; f__Succinivibrionaceae; g__Anaerobiospirillum; s__Anaerobiospirillum_succiniciproducens
ASV_281	a4dbfda788a36a8ed7763988dfea4afd	0	0	2	0	0	0	0	0	0	0	d__Bacteria; p__Firmicutes; c__Clostridia; o__Lachnospirales; f__Lachnospiraceae; g__[Ruminococcus]_torques_group; s__uncultured_Clostridium
ASV_282	20d4c54e550d6dfb43842516e0338b21	0	0	2	0	0	0	0	0	0	0	d__Bacteria; p__Firmicutes; c__Negativicutes; o__Acidaminococcales; f__Acidaminococcaceae; g__Phascolarctobacterium
ASV_283	769562638c1c1ee934dddca9e7e13ffb	0	0	0	0	0	0	2	0	0	0	d__Bacteria; p__Fusobacteriota; c__Fusobacteriia; o__Fusobacteriales; f__Fusobacteriaceae; g__Fusobacterium
ASV_284	5626314e035cd6948b991c92cd2a08b5	0	0	0	0	0	0	2	0	0	0	d__Bacteria; p__Firmicutes; c__Clostridia; o__Lachnospirales; f__Lachnospiraceae
ASV_285	8d3915f997b9e2d0f06549c2c96474ae	0	0	0	2	0	0	0	0	0	0	d__Bacteria; p__Bacteroidota; c__Bacteroidia; o__Bacteroidales; f__Bacteroidaceae; g__Bacteroides; s__uncultured_bacterium
ASV_286	ff77341fdd1252a9bc60c98436e198a7	0	0	0	2	0	0	0	0	0	0	d__Bacteria; p__Firmicutes; c__Negativicutes; o__Acidaminococcales; f__Acidaminococcaceae; g__Phascolarctobacterium
ASV_287	d3e0bb3da7dd1b1e9b3f115cc3fdf64a	0	0	0	0	0	0	0	0	2	0	d__Bacteria; p__Bacteroidota; c__Bacteroidia; o__Bacteroidales
ASV_288	b402744b4468c050a58d5d4043e7dcc7	0	0	0	0	0	0	0	0	2	0	d__Bacteria; p__Proteobacteria; c__Gammaproteobacteria; o__Aeromonadales; f__Succinivibrionaceae; g__Anaerobiospirillum; s__Anaerobiospirillum_succiniciproducens
ASV_289	e3347cfc536e8e3fcac0437e39e8bcc3	0	0	0	0	2	0	0	0	0	0	d__Bacteria; p__Firmicutes; c__Clostridia; o__Oscillospirales; f__Oscillospiraceae; g__uncultured; s__uncultured_organism
ASV_290	3d0d4a0cea955936837e2a0ec0c6a75a	0	0	0	0	0	0	0	0	0	2	d__Bacteria; p__Fusobacteriota; c__Fusobacteriia; o__Fusobacteriales; f__Fusobacteriaceae; g__Fusobacterium; s__gut_metagenome

## Sheet: Metadata for samples inform
Sample-id	Group	Species	Period	Sex
23MF3	Control	Maltese	P1	Female
23MM2	Control	Maltese	P1	Male
23MM3	Control	Maltese	P1	Male
23PF2	Control	Poodle	P1	Female
23PM1	Control	Poodle	P1	Male
23MF4	Treatment	Maltese	P1	Female
23MM4	Treatment	Maltese	P1	Male
23PF1	Treatment	Poodle	P1	Female
23PF3	Treatment	Poodle	P1	Female
23PM3	Treatment	Poodle	P1	Male
